# Supplementary material for: Multi-Domain CoP Feature Analysis of Functional Mobility for Parkinson’s Disease Detection Using Wearable Pressure Insoles
Source: Sensors (Basel). 2025 Sep 19;25(18):5859. doi: 10.3390/s25185859 (PMC12473803; doi:10.3390/s25185859)
Supplement: Supplementary file 1 [file sensors-25-05859-s001.zip]

Archive with 1 entries (1 files):
- sensors-3833199-supplementary.pdf
